# Supplementary material for: Safety of Tacrolimus Monotherapy within 12 Months after Liver Transplantation in the Era of Reduced Tacrolimus and Mycophenolate Mofetil: National Registry Study
Source: J Clin Med. 2022 May 17;11(10):2806. doi: 10.3390/jcm11102806 (PMC9145025; doi:10.3390/jcm11102806)
Supplement: Supplementary file 1 [file jcm-11-02806-s001.zip]

Archive with 1 entries (1 files):
- jcm-1701230-supplementary.pdf
